# Supplementary material for: Nymphaea “Eldorado” flower extract targets serpine 1 to attenuate inflammatory and antioxidant crosstalk in zebrafish
Source: Front Pharmacol. 2025 Jul 11;16:1612233. doi: 10.3389/fphar.2025.1612233 (PMC12290299; doi:10.3389/fphar.2025.1612233)
Supplement: Supplementary file 2 [file Table2.xlsx]

## Sheet: Sheet1
Table S2. IUPAC nomenclature and CAS registry numbers of flavonoids found in Nymphaea ‘Eldorado’ flower water extract.
number	molecule name
FLD1	1,2,3,7,8-pentahydroxy-6-methylanthracene-9,10-dione
FLD2	1,2,4,5,8-pentahydroxy-6-methylanthracene-9,10-dione
FLD3	1,2,4,5-tetrahydroxy-7-(hydroxymethyl)anthracene-9,10-dione
FLD4	2,4'-Dihydroxy-4,6-dimethoxydihydrochalcone
FLD5	2-Hydroxy-2,3-dihydrogenistein
FLD6	2-hydroxynaringenin
FLD7	3,3',4',5',7-Pentahydroxyflavone; Robinetin
FLD8	3,4,2',4',6'-Pentahydroxychalcone
FLD9	3,5,7-Trihydroxyflavanone (Pinobanksin)
FLD10	3-O-Methylquercetin
FLD11	6,7-dihydroxy-1,3-dimethoxyxanthen-9-one
FLD12	6,7-Dimethoxy-4-chromanone
FLD13	Azaleatin
FLD14	butin
FLD15	Catechin
FLD16	Dihydrotricetin
FLD17	Drimiopsin C
FLD18	eriodictyol
FLD19	Homoeriodictyol
FLD20	Licochalcone B
FLD21	Maesopsin
FLD22	morin
FLD23	naringenin
FLD24	Naringenin chalcone; 2',4,4',6'-Tetrahydroxychalcone*
FLD25	Protoapigenone
FLD26	quercetin
FLD27	taxifolin
