# Supplementary material for: Nymphaea “Eldorado” flower extract targets serpine 1 to attenuate inflammatory and antioxidant crosstalk in zebrafish
Source: Front Pharmacol. 2025 Jul 11;16:1612233. doi: 10.3389/fphar.2025.1612233 (PMC12290299; doi:10.3389/fphar.2025.1612233)
Supplement: Supplementary file 3 [file Table3.xlsx]

## Sheet: Sheet1
Table S3. IUPAC nomenclature and CAS registry numbers of amino acid derivatives found in Nymphaea ‘Eldorado’ flower water extract
Number	Molecule name	Number	Molecule name
AAD1	3-Hydroxy-L-phenylalanine*	AAD25	L-Proline
AAD2	4,5-Dehydro-L-leucine*	AAD26	L-Tryptophan
AAD3	5-Oxo-L-Proline*	AAD27	L-Tyrosine*
AAD4	5-Oxoproline*	AAD28	L-Valine
AAD5	cyclo-(Gly-Phe)	AAD29	L-γ-Glutamyl-L-leucine
AAD6	Cycloleucine*	AAD30	Methyl 3-aminopropanoate
AAD7	D-Allo-Isoleucine*	AAD31	Methyl L-pyroglutamate
AAD8	DL-Leucine*	AAD32	N-(3-Indolylacetyl)-L-alanine
AAD9	DL-Tryptophan	AAD33	N(6),N(6)-Dimethyl-L-lysine
AAD10	Homoproline	AAD34	N,N'-Dimethylarginine;SDMA*
AAD11	L-Allo-isoleucine	AAD35	N,N-Dimethylglycine*
AAD12	L-Arginine	AAD36	N-Acetyl-L-glutamic acid
AAD13	L-Asparagine	AAD37	N-Acetyl-L-leucine
AAD14	Leu-Asp	AAD38	N-Acetyl-L-Tryptophan
AAD15	Leu-Phe	AAD39	N-Acetyl-L-tyrosine
AAD16	L-Glutamic acid	AAD40	N-Ethylglycine*
AAD17	L-Glutamine	AAD41	N-Fructosyl Pyroglutamate
AAD18	L-Histidine	AAD42	NG,NG-Dimethyl-L-arginine*
AAD19	L-Isoleucine*	AAD43	N-Methyl-L-proline*
AAD20	L-Leucine*	AAD44	Phe-Ile
AAD21	L-Lysine	AAD45	Pyroglutamic acid
AAD22	L-Methionine Sulfoxide	AAD46	S-Methyl-L-cysteine
AAD23	L-Norleucine*	AAD47	Val-Leu
AAD24	L-Phenylalanine	AAD48	γ-Glu-Phe
