# Supplementary material for: Nymphaea “Eldorado” flower extract targets serpine 1 to attenuate inflammatory and antioxidant crosstalk in zebrafish
Source: Front Pharmacol. 2025 Jul 11;16:1612233. doi: 10.3389/fphar.2025.1612233 (PMC12290299; doi:10.3389/fphar.2025.1612233)
Supplement: Supplementary file 5 [file Table4.xlsx]

## Sheet: Sheet1
Table S4. IUPAC nomenclature and CAS registry numbers of lipids found in Nymphaea ‘Eldorado’ flower water extract
Number	Molecule name	Number	Molecule name
LP1	(7Z)-Hexadecenoic acid	LP25	9S-Hydroxy-10E,12Z-octadecadienoic acid*
LP2	1,14-Tetradecanedioic Acid	LP26	Beta-Hydroxypalmitic Acid
LP3	1,18-Octadecanediol	LP27	Crepenynic acid
LP4	12,13-DHOME; (9Z)-12,13-Dihydroxyoctadec-9-enoic acid	LP28	Dodecanoic acid (Lauric acid)
LP5	12-Oxo-10E-Dodecenoic Acid	LP29	Elaidic Acid*
LP6	13(S)-HODE;13(S)-Hydroxyoctadeca-9Z,11E-dienoic acid*	LP30	Heptadecanoic acid
LP7	13-Hpode	LP31	Hexadecanedioic acid
LP8	13-KODE; (9Z,11E)-13-Oxooctadeca-9,11-dienoic acid*	LP32	Hydroperoxylinoleic acid
LP9	13-methylmyristic acid	LP33	Hydroxy ricinoleic acid
LP10	1-Monomyristin	LP34	LysoPC 18:2(2n isomer)
LP11	1-Oleoyl-Sn-Glycerol	LP35	Methyl 14-methylpentadecanoate
LP12	2-Amino-1,3-eicosanediol	LP36	Monopalmitin
LP13	2-Aminooctadecane-1,4-diol	LP37	Octadeca-11,13,15-trienoic acid
LP14	2-Aminotetradecane-1,4-diol	LP38	Octadeca-9,12,15-trienoic acid
LP15	2-Hydroxyhexadecanoic acid	LP39	Oleamide (9-Octadecenamide)
LP16	2-Palmitoylglycerol	LP40	Palmitaldehyde
LP17	3-Hydroxyoctadecanoic Acid	LP41	Palmitic acid
LP18	7-oxo-11-Dodecenoic acid	LP42	Palmitoleic Acid
LP19	9,10,13-Trihydroxy-11-Octadecenoic Acid	LP43	Pentadecanoic Acid
LP20	9,10-Epoxyoctadecanoic Acid	LP44	Tridecanedioic acid
LP21	9,12,13-TriHOME; 9(S),12(S),13(S)-Trihydroxy-10(E)-octadecenoic acid	LP45	Tridecanoic Acid
LP22	9,16-Dihydroxypalmitic acid	LP46	Undecanedioic acid
LP23	9-Hydroxy-12-oxo-15(Z)-octadecenoic acid*	LP47	Undecylic Acid
LP24	9-Oxononanoic acid
