# Supplementary material for: Nymphaea “Eldorado” flower extract targets serpine 1 to attenuate inflammatory and antioxidant crosstalk in zebrafish
Source: Front Pharmacol. 2025 Jul 11;16:1612233. doi: 10.3389/fphar.2025.1612233 (PMC12290299; doi:10.3389/fphar.2025.1612233)
Supplement: Supplementary file 6 [file Table1.xlsx]

## Sheet: Sheet1
Supplemental Table 1. summary of primers used. Ralated to STAR methods
Primer	Sequence	Access No.
β-actin-F	5`-ACGAACGACCAACCTAAACTCT-3`	ENSDART00000054987
β-actin-R	5`-TTAGACAACTACCTCCCTTTGC-3`
ptgss2b-qF	TTGTTGCTCCCATCCCTGTC	ENSDARG00000010276
ptgs2b-qR	GTGTTGGGAGAAGGCTTCAGA
ptgs2a-qF	ACGCTGGAGGTTCAACACAAA	ENSDARG00000004539
ptgs2a-qR	CCTGGAACCAGACCAAAGGC
nfkbiaa-qF	5`-AGCAAGCCTGAAGGAGACAA-3`	ENSDARG00000005481
nfkbiaa-qR	5`- CTGTTCAGGTACGGGTCGTT-3`
cxcl8a-qF	AAGCCGACGCATTGGAAAAC	ENSGT01030000234940
cxcl8a-qR	GTTGTCATCAAGGTGGCAATGA
il11a-qF	CTTTACAGCGCCAGATGAACC	ENSGT00390000007165
il11a-qR	GATGTCCCGGTGCTTCCTAC
serpine1-qF	GAGCGTCCCACACCAGATAG	ENSDARG00000056795
serpine1-qR	GCACTCCAGATGGGAGGAAC
il1b-qF	5`-CGCTCCACATCTCGTACTCA-3`	ENSDARG00000098700
il1b-qR	5`-CATTTGACGGACTCGAAGGT-3`
