# Supplementary material for: Nymphaea “Eldorado” flower extract targets serpine 1 to attenuate inflammatory and antioxidant crosstalk in zebrafish
Source: Front Pharmacol. 2025 Jul 11;16:1612233. doi: 10.3389/fphar.2025.1612233 (PMC12290299; doi:10.3389/fphar.2025.1612233)
Supplement: Supplementary file 7 [file Table5.xlsx]

## Sheet: Sheet1
Table S5. IUPAC nomenclature and CAS registry numbers of phenylpropanoids found in Nymphaea ‘Eldorado’ flower water extract
Serial number	Compound	Serial number	Compound
PA1	2-(Formylamino)benzoic acid	PA20	Dimethylcaffeic acid
PA2	2,4,6-Trihydroxybenzoic acid	PA21	Diop
PA3	2,4-Dinitrophenol	PA22	DOB
PA4	2,4-Di-Tert-Butylphenol*	PA23	FER
PA5	2-Coumarate	PA24	Ferulic acid methyl ester
PA6	3-Hydroxycinnamic Acid*	PA25	GENOP
PA7	3-O-Methylgallic Acid*	PA26	isoferulic acid
PA8	4-O-Methylgallic acid	PA27	Methyl anisate
PA9	Abiol	PA28	Methyl Brevifolincarboxylate
PA10	ANN	PA29	Methyl protocatechuate
PA11	bis[(2S)-2-ethylhexyl] benzene-1,2-dicarboxylate	PA30	Methylgallate
PA12	BUTYL ISOBUTYL PHTHALATE	PA31	O-Anisic acid (2-Methoxybenzoic acid)*
PA13	Caffeate	PA32	p-coumaric acid
PA14	Cedar acid	PA33	p-Coumaric acid methyl ester
PA15	cinnamic acid	PA34	PHB
PA16	DBH	PA35	Propyl 4-hydroxybenzoate
PA17	DBP	PA36	protocatechuic acid
PA18	DIBP	PA37	salicylic acid
PA19	Dibutylphenol	PA38	Terephthalic acid
